# Supplementary material for: Towards a New Generation of Hormone Therapies: Design, Synthesis and Biological Evaluation of Novel 1,2,3-Triazoles as Estrogen-Positive Breast Cancer Therapeutics and Non-Steroidal Aromatase Inhibitors
Source: Pharmaceuticals (Basel). 2024 Jan 9;17(1):88. doi: 10.3390/ph17010088 (PMC10818821; doi:10.3390/ph17010088)
Supplement: Supplementary file 1 [file pharmaceuticals-17-00088-s001.zip]

Archive with 1 entries (1 files):
- pharmaceuticals-2711904-supplementary.pdf
